# Supplementary material for: Sleep, Physical Activity, and Executive Functions in Students: A Narrative Review
Source: Clocks Sleep. 2025 Sep 4;7(3):47. doi: 10.3390/clockssleep7030047 (PMC12452393; doi:10.3390/clockssleep7030047)
Supplement: Supplementary file 1 [file clockssleep-07-00047-s001.zip]

Archive with 1 entries (1 files):
- clockssleep-3759954-supplementary.pdf
